# Supplementary material for: Microwave-Assisted Reduction Technology for Recycling of Hematite Nanoparticles from Ferrous Sulfate Residue
Source: Materials (Basel). 2025 Jul 8;18(14):3214. doi: 10.3390/ma18143214 (PMC12298999; doi:10.3390/ma18143214)
Supplement: Supplementary file 1 [file materials-18-03214-s001.zip]

Archive with 8 entries (7 files):
- Data/BET.opj
- Data/FIRT.opj
- Data/Raman shift.opj
- Data/UV-VIS.opj
- Data/VSM.opj
- Data/XPS.opj
- Data/XRD.opj
- Data/
